# Supplementary material for: Effect of a prolonged slow expiration technique on 24-h food intake in children hospitalized for moderate bronchiolitis: a randomized controlled trial
Source: Ital J Pediatr. 2024 Sep 27;50:196. doi: 10.1186/s13052-024-01770-2 (PMC11438082; doi:10.1186/s13052-024-01770-2)
Supplement: Supplementary file 2 — Supplementary Material 2. [file 13052_2024_1770_MOESM2_ESM.xlsx]

## Sheet: Recueil données complètes
Allocation	Age (mo)	Gestational age (wk)	Gender	Weight (kg)	Height (cm)	24h previous feeding (%)	Atopy	Parental asthma	Eczema	Bronchiolitis	Prematurity	Tobacco smoke exposure	Viral profile	Beginning symptoms (days)	Time Adm-Incl (hours)	Bronchodilators	CS	Antibiotics	RR ED (cpm)	SpO2 ED (%)	HR ED (bpm)	O2 ED	Temperature (°C)	SpO2 Before (%)	RR Before (cpm)	HR Before (bpm)	BSS Before	SpO2 5' (%)	RR 5' (cpm)	HR 5' (bpm)	BSS 5'	SpO2 30' (%)	RR 30' (cpm)	HR 30' (bpm)	BSS 30'	SpO2 24h (%)	RR 24h (cpm)	HR 24h (bpm)	BSS 24h	24h Feeding (%)2	Number of vomiting	Total sleep time (ho)	Mean SpO2 sleep (%)
PSET	4.4	39	F	5.85	61	15.4762	N	Y	Y	N	N	N	Other	4	17	N	N	N	60	99	155	N	36.7	97	75	140	7	98	68	150	7	100	60	110	6	98	66	139	5	32.1429	2	13.6	95.8
PSET	1.6	40	F	4.58	54	50.6667	Y	N	N	N	N	N	VRS	5	20	N	Y	N	41	100	156	N	36.5	98	35	181	1	95	45	197	1	100	36	171	1
PSET	3.5	35	M	5.22	57	66.6667	Y	Y	N	Y	Y	Y	INFLUENZA	2	22	Y	Y	N	54	100	188	N	38.4	92	41	130	4	97	47	136	2	95	50	140	2	90	42	156	2	78.6667	0	16.7	95.3
Control	2.1	38	F	5.29	55	30	N	Y	N	Y	N	Y	VRS	4	14	N	N	N	75	99	180	Y	36.8	99	43	155	6	97	48	145	2	97	45	115	4	100	48	160	4	48.8889	0	13.6	96.9
Control	8	39	M	8.65	72	88	N	N	N	N	N	Y	VRS	4	10	N	N	N	60	97	142	N	37.2	98	43	155	3	97	45	154	1	97	40	131	3	98	35	156	0	89	0	18.05	96.6
Control	4	39	F	6.66	59.5	91.6667	N	Y	N	Y	N	N	VRS	5	8	Y	Y	N	50	94	140	N	36.6	99	57	150	6	100	52	158	7	97	56	163	5	97	52	157	5	95.8333	1	13.5	96
Control	2.6	41	M	5.11	58.5	53.3333	N	N	N	Y	N	N	ROTA	4	18	N	N	N	30	95	163	Y	36.8	97	52	156	7	98	44	166	6	94	40	134	5	100	36	172	6	61.3333	0	14.5	97
Control	4.7	39	F	7.55	59	41.1111	N	N	N	N	N	N	Other	4	3	Y	N	N	51	97	146	N	37.3	100	51	142	5	99	47	163	3	100	41	162	4	99	36	126	3	53.3333	1	13.25	98.4
Control	3.6	39	M	6.62	59	42.2222	N	Y	N	Y	N	Y	VRS	2		N	N	N	44	98	162	N	37.3	100	46	156	7	100	40	173	5	96	31	132	4	98	38	169	6	76.6667	2	16.7	97.7
PSET	6.2	38	M	6.93	67.5	71.72	N	N	N	Y	N	Y	Other	7	12	N	N	N	53	95	145	N	37	92	61	161	8	94	62	147	8	93	39	125	5	92	41	137	5	93.94	0	13.43	93.8
PSET	6.1	39	M	7.13	48.5	83.14	Y	Y	N	N	N	N	Other	13	12	Y	N	N	40	98	144	N	36.3	99	47	161	5	100	54	150	6	95	38	135	2	96	36	134	1	88.76	4	10.1	95.75
PSET	5	37	M	5.49	59	70	N	N	N	N	N	Y	VRS	4	11	N	N	N	65	97	159	N	37.5	100	70	145	6	98	45	154	4	92	58	137	4	98	48	133	3	67.7778	2	11.6	96.625
PSET	2.9	38	M	5.6	62	66.6667	N	N	Y	Y	N	Y	VRS	3	19	N	N	N	70	97	147	N	37.3	98	66	172	5	98	38	125	3	96	36	128	2	98	40	171	5	72.2222	0	12	97
PSET	3.8	38	M	8.32	67	44.4444	N	N	N	N	N	N	VRS	3	18	Y	N	N	50	96	156	N	36.7	97	64	160	6	96	66	145	6	96	41	160	6	99	51	145	4	73.8889	2	14.5	97.5
PSET	1.8	39	F	4.57	52	52.7778	N	N	N	N	N	N	VRS	5	16	N	N	N	66	96	166	Y	36.9	96	56	172	6	96	48	168	6	95	40	140	4	95	43	141	3	79.1667	1	12.5	95.33
PSET	8	41	M	8.93	70	50	N	N	N	N	N	N	Other	3	20	Y	N	N	50	99	147	Y	37	99	35	130	3	100	39	131	2	99	38	120	2	98	47	148	3	65.31	0	15.9	97.1
PSET	11.9	41	M	10.62	79	59.2	N	N	Y	N	N	Y	Other	4	19	Y	Y	N	55	94	156	N	37.1	96	43	154	6	94	42	151	6	93	30	151	1	97	38	146	2	96.9	0	14	93.25
PSET	3.2	35	M	6.17	59.5	33.3333	Y	N	N	N	Y	N	INFLUENZA	2	5	N	N	N	53	100	166	N	38.4	98	54	137	5	98	63	135	5	96	40	130	1	100	42	137	1	50	1	11.2	98.3
Control	5.9	41	M	9.7	70	55.1	Y	N	Y	Y	N	N	Other	5	9	N	N	N	50	99	126	N	37.4	97	22	132	2	100	21	157	1	100	39	143	2	99	37	122	4	54.34	1	19.9	97.8
Control	2.5	40	M	6.82	58.5	59.5238	N	N	N	N	N	Y	Other	3	18	Y	Y	N	34	90	159	Y	37.6	98	44	145	2	98	33	157	2	98	49	142	2	97	35	143	2	64.2857	0	12.5	97.5
Control	3.2	40	M	6.54	57.5	75	N	N	N	N	N	Y	VRS	5	10	N	N	N	40	100	149	N	36	97	52	151	3	97	59	150	3	96	51	110	3	97	67	145	4	58.9286	0	14.8	96.25
Control	11.3	39	M	9.9	72	17.4	N	N	N	N	N	N	VRS	4	14	Y	Y	Y	60	97	168	Y	37.5	97	60	168	5	95	56	161	3	94	46	151	2	98	40	137	1	52.6	0	18.8	98
PSET	6.7	40	F	7.64	63	50.5	Y	N	N	N	N	N	VRS	3	9	Y	N	N	56	100	169	Y	38.5	100	56	169	7	100	46	164	3	100	54	142	4	100	58	179	4	71.72	2	13.1	98.4
PSET	1.5	36	F	3.57	51	86.6667	Y	Y	N	N	Y	Y	VRS	7	12	N	N	N	44	99	157	N	36.9	100	38	154	1	100	40	135	1	95	30	134	1	100	33	130	1	88	3	15	99
Control	7.3	40	F	8.7	68	41.7	Y	Y	Y	N	N	N	VRS	4	13	Y	N	N	40	97	144	Y	37.5	98	50	145	6	99	44	138	6	99	25	122	3	99	49	124	5	58.7	0	13.8	97.9
Control	7	40	M	9.65	70	58.33	N	Y	N	N	N	Y	VRS	3	12	Y	N	N	60	98	164	N	36.7	99	49	175	3	93	50	170	3	94	30	127	2	98	47	148	3	100	1	9.95	97.25
PSET	2.8	38	M	5.76	56	66.6667	N	Y	N	N	N	N	Other	1	12	N	N	N	44	100	121	N	37.5	96	38	144	2	97	35	137	2	100	33	136	2	98	47	148	3	91.0256	0	15.2	99.7
PSET	1.5	39	M	6.03	55	91.6667	N	N	N	N	N	N	Other	7	20	N	N	N	80	96	168	N	37.2	94	46	163	1	99	51	176	1	100	49	150	1	98	39	142	1	91.6667	1	13.5	98
Control	1.8	41	M	3.8	56	50	N	Y	N	Y	N	Y	Other	3	8	N	N	N	62	96	162	N	37.2	97	40	128	1	93	43	133	1	93	37	122	1	95	42	133	1	33.3333	2	12.4	97.1
Control	6.6	39	F	8.53	70	63.33	N	N	N	N	N	Y	VRS	4	20	Y	N	Y	60	97	164	N	38	98	66	164	8	98	72	164	8	95	62	162	8	98	46	143	6	83.33	1	14.2	96.9
PSET	9.4	35	F	8.24	71	54.5	Y	Y	N	Y	Y	Y	INFLUENZA	6	20	Y	Y	N	60	95	163	Y	38	95	44	145	4	97	51	156	4	92	43	131	4	97	49	153	4	62.5	0	12.35	96.8
Control	1.8	38	F	5.03	70	72.2222	N	N	N	N	N	N	VRS	4	13	N	N	N	40	94	183	Y	37	100	44	182	3	100	50	166	2	100	41	138	2	100	44	169	2	90.2778	1	12.25	97.9
Control	2.6	39	M	6.1	57	53.3333	N	N	N	Y	N	N	VRS	3	4	N	N	N	64	98	157	N	36.9	100	50	161	2	100	53	159	2	100	38	117	2	100	53	146	1	67.7778	0	12.5	99.5
PSET	7	39	M	8.25	61	59.0476	Y	Y	N	Y	N	Y	Other	4	10	Y	N	N	39	92	130	N	36.9	95	31	162	2	99	44	152	2	94	40	156	2	96	60	156	3	60	0	13.25	97.75
Control	8.1	37	M	7.27	65.5	60.64	N	N	N	N	N	Y	INFLUENZA	5	11	Y	Y	Y	36	93	173	Y	38.3	95	46	152	1	97	49	150	1	98	46	150	1	99	49	150	2	74.46	0	15.2	96.6
Control	8.1	37	M	7.23	66	59.55	N	N	N	N	N	Y	INFLUENZA	5	11	N	N	N	40	95	170	Y	38.5	97	51	153	2	100	46	169	2	100	46	163	1	100	56	158	3	51.78	0	14.8	96.5
PSET	10.4	40	M	9.16	77.5	50.5	Y	Y	Y	Y	N	Y	VRS	5	19	Y	Y	N	60	97	161	Y	38.3	93	59	147	6	96	60	136	6	100	53	145	5	92	64	153	3	70.1	0	14.65	96
PSET	1.8	38	M	4.52	58	43.3333	N	N	N	N	N	N	VRS	4	3	N	N	N	68	94	154	N	37	100	37	131	2	100	51	138	2	100	42	166	2	100	51	157	1	37.7778	0	13.4	99.2
Control	1.8	38	M	4.85	59.5	46.6667	N	N	N	N	N	N	VRS	4	3	N	N	Y	52	94	138	N	38.5	100	45	128	3	100	58	136	3	100	56	147	3	100	48	122	4
Control	3.7	41	F	5.21	57	80	N	N	N	N	N	Y	VRS	7	19	N	N	N	70	93	147	Y	37.2	98	38	146	3	97	56	165	3	97	41	105	3		47	148	3	108.889	0	14.2	95.33
Control	1.9	40	M	4.82	59.5	41.6667	N	Y	N	N	N	Y	VRS	4	22	N	N	N	56	100	166	Y	37.8	100	38	150	5	100	45	170	4	100	52	136	4	100	66	160	5	41.6667	0	16.5	96.4
PSET	3.6	39	F	6.16	59	68.75	N	Y	N	N	N	Y	VRS	3	26	Y	N	N	42	98	144	N	37.3	95	38	133	2	98	31	126	1	100	30	116	1	100	68	178	8	67.7083	0	14	98
